# Supplementary material for: Critical role of right heart catheterization in the evaluation of the appropriateness of transcatheter repair of severe tricuspid valve regurgitation: a case report
Source: Eur Heart J Case Rep. 2026 Jan 9;10(1):ytag009. doi: 10.1093/ehjcr/ytag009 (PMC12826119; doi:10.1093/ehjcr/ytag009)
Supplement: ytag009_Supplementary_Data [file ytag009_supplementary_data.zip]

Archive with 4 entries (4 files):
- R1_TR_supplementary_material_22.10.2025.pdf
- Video_1_TEE_4CH_Severe_TR_DilatedRV.avi
- Video_2_TEE_Transgastric_SevereTR.avi
- Video_3_TEE_3D_Tricuspid_PM_Lead_Position.avi
